# Supplementary material for: A novel network based linear model for prioritization of synergistic drug combinations
Source: PLoS One. 2022 Apr 5;17(4):e0266382. doi: 10.1371/journal.pone.0266382 (PMC8982899; doi:10.1371/journal.pone.0266382)
Supplement: S1 Table — (XLSX) [file pone.0266382.s003.xlsx]

## Sheet: GR
drug dose in Grmax test
Drug	pert_iname	Broad_ID	Highest.FC.M	Dilution factor
3-Bromopyruvic acid	BRD-K92980438	BRD-K92980438	0.0001	2
5-FU	fluorouracil	BRD-K24844714	0.0001	5
Niclosamide	Niclosamide	BRD-K35960502	0.0001	10
AG-1478	tyrphostin-AG-1478	BRD-K68336408	0.0001	4
Alectinib	Alectinib	BRD-K11267252	0.0004	5
Doxorubicin	Doxorubicin	BRD-K92093830	0.0001	5
Belinostat	Belinostat	BRD-K17743125	1e-05	5
Bosutinib	Bosutinib	BRD-K99964838	0.0001	8
Chloroquine	Chloroquine	BRD-A91699651	0.0001	2
Dabrafenib	Dabrafenib	BRD-K09951645	0.0001	8
CPT-11	Irinotecan	BRD-K08547377	1e-05	3
Crizotinib	Crizotinib	BRD-K78431006	0.0001	8
Mebendazole	Mebendazole	BRD-K77987382	0.0001	4
Disulfiram	Disulfiram	BRD-K32744045	0.0001	5
Temsirolimus	Temsirolimus	BRD-A62025033	0.0001	8
Epirubicin	Epirubicin	BRD-K04548931	0.0001	3
Etoposide	Etoposide	BRD-A18419789	0.0001	4
Imatinib	Imatinib	BRD-K92723993	0.0001	4
FR180204	FR-180204	BRD-K68756823	0.0001	3
Gefitinib	Gefitinib	BRD-K64052750	0.0001	3
Gemcitabine	Gemcitabine	BRD-K15108141	0.0001	5
GM6001(ilomastat)	ilomastat	BRD-K51662849	0.0001	3
GSK-1070916	GSK-1070916	BRD-K36740062	0.0001	4
GSK461364	GSK-461364	BRD-K92428232	1e-05	3
Idelalisib	Idelalisib	BRD-K60866521	0.0001	5
PD184352/CI1040	PD-184352	BRD-K05104363	0.0001	2
Ispinesib	Ispinesib	BRD-K64881305	2e-05	5
Afatinib	Afatinib	BRD-K66175015	0.0001	5
Bortezomib	Bortezomib	BRD-K88510285	1e-05	6
Methotrexate	Methotrexate	BRD-K59456551	0.0001	3
MG132	MG-132	BRD-K60230970	0.0001	5
CI1040 (PD-184352)	PD-184352	BRD-K05104363	0.0001	2
Foretinib	Foretinib	BRD-K03449891	0.0001	5
Nilotinib	Nilotinib	BRD-K81528515	0.0001	3
NSC-663284	NSC-663284	BRD-K03109492	2e-05	5
Nvp-Bez235	Nvp-Bez235	BRD-K12184916	0.0001	5
Olaparib	Olaparib	BRD-K02113016	0.0001	5
Lapatinib	Lapatinib	BRD-K19687926	0.0001	2
PD98059	PD-98059	BRD-K62810658	0.0001	3
Pevonedistal	Pevonedistat	BRD-K67844266	0.0001	8
PS-1145(IKK-inhibitor-X)	IKK-inhibitor-X	BRD-K93023739	0.0001	2
Purvalanol A	Purvalanol-A	BRD-K50836978	0.0001	4
Regorafenib	Regorafenib	BRD-K16730910	0.0001	5
Ribavirin	Ribavirin	BRD-K60369935	0.0001	4
Mk-1775	Mk-1775	BRD-K54256913	0.0001	5
Roscovitine	Roscovitine	BRD-K07691486	0.0001	5
Selumetinib	Selumetinib	BRD-K57080016	1e-05	3
Sorafenib	Sorafenib	BRD-K23984367	1e-05	3
Taxol	Paclitaxel	BRD-A28746609	7e-05	8
Rucaparib	Rucaparib	BRD-K88560311	0.0001	5
Topotecan	Topotecan	BRD-K55696337	0.0001	5
Torin2	Torin-2	BRD-K68174511	0.0001	5
Tozasertib	Tozasertib	BRD-K87947369	0.0001	2
Trametinib	Trametinib	BRD-K12343256	5e-05	5
Triciribine	Triciribine	BRD-K80431395	0.0001	5
Vemurafenib	Vemurafenib	BRD-K56343971	0.0001	5
Vorinostat	Vorinostat	BRD-K81418486	0.0001	4
ZM-447439	ZM-447439	BRD-K72703948	0.0001	5
