# Supplementary material for: A novel network based linear model for prioritization of synergistic drug combinations
Source: PLoS One. 2022 Apr 5;17(4):e0266382. doi: 10.1371/journal.pone.0266382 (PMC8982899; doi:10.1371/journal.pone.0266382)
Supplement: S3 Table — (XLSX) [file pone.0266382.s005.xlsx]

## Sheet: Sheet1
Randomly selected 160 pairs of the drug combination.
drug1	drug_1	GRmax_1	drug2	drug_2	GRmax_2	ZIP
BRD-K68336408	tyrphostin-AG-1478	-0.63	BRD-K81418486	Vorinostat	0.03	8.697
BRD-K11267252	Alectinib	0	BRD-K67844266	Irinotecan	0.55	7.652
BRD-K60230970	MG-132	-0.41	BRD-K03109492	NSC-663284	-0.41	4.867
BRD-K77987382	Mebendazole	-0.09	BRD-K88560311	Rucaparib	-0.49	4.7
BRD-K35960502	Niclosamide	-0.22	BRD-K56343971	Vemurafenib	-0.66	4.628
BRD-K60866521	Idelalisib	0.21	BRD-K08547377	Irinotecan	0.55	4.5
BRD-K32744045	Disulfiram	-0.51	BRD-K19687926	Lapatinib	-0.77	4.496
BRD-K81418486	Vorinostat	0.03	BRD-K03109492	NSC-663284	-0.41	4.468
BRD-K92723993	Imatinib	-0.53	BRD-K50836978	Purvalanol-A	-0.62	4.382
BRD-K11267252	Alectinib	0	BRD-K88560311	Rucaparib	-0.49	3.961
BRD-K15108141	Gemcitabine	0.73	BRD-K12343256	Trametinib	0.69	3.892
BRD-K11267252	Alectinib	0	BRD-K64052750	Gefitinib	-0.44	3.852
BRD-K92093830	Doxorubicin	-0.51	BRD-K88560311	Rucaparib	-0.49	3.757
BRD-A91699651	Chloroquine	-0.53	BRD-K80431395	Triciribine	-0.23	3.155
BRD-K66175015	Afatinib	-0.77	BRD-K32744045	Disulfiram	-0.51	3.002
BRD-K04548931	Epirubicin	-0.31	BRD-K19687926	Lapatinib	-0.77	2.935
BRD-K99964838	Bosutinib	0.11	BRD-K50836978	Purvalanol-A	-0.62	2.71
BRD-K23984367	Sorafenib	-0.94	BRD-K56343971	Vemurafenib	-0.66	2.439
BRD-A91699651	Chloroquine	-0.53	BRD-K60866521	Idelalisib	0.21	2.38
BRD-K92980438	BRD-K92980438	-0.64	BRD-K60230970	MG-132	-0.41	2.356
BRD-K66175015	Afatinib	-0.77	BRD-K55696337	Topotecan	-0.37	2.311
BRD-K32744045	Disulfiram	-0.51	BRD-K36740062	GSK-1070916	-0.6	2.305
BRD-K87947369	Tozasertib	-0.56	BRD-K72703948	ZM-447439	-0.55	2.195
BRD-A91699651	Chloroquine	-0.53	BRD-K08547377	Irinotecan	0.55	2.188
BRD-K92093830	Doxorubicin	-0.51	BRD-K68756823	FR-180204	0.33	2.151
BRD-K08547377	Irinotecan	0.55	BRD-K87947369	Tozasertib	-0.56	2.088
BRD-K36740062	GSK-1070916	-0.6	BRD-K50836978	Purvalanol-A	-0.62	2.017
BRD-K81528515	Nilotinib	-0.16	BRD-K62810658	PD-98059	0.6	1.94
BRD-K19687926	Lapatinib	-0.77	BRD-K77987382	Mebendazole	-0.09	1.927
BRD-K60230970	MG-132	-0.41	BRD-K12343256	Trametinib	0.69	1.897
BRD-K92428232	GSK-461364	0.45	BRD-K87947369	Tozasertib	-0.56	1.867
BRD-K12343256	Trametinib	0.69	BRD-K56343971	Vemurafenib	-0.66	1.746
BRD-K99964838	Bosutinib	0.11	BRD-K36740062	GSK-1070916	-0.6	1.723
BRD-K99964838	Bosutinib	0.11	BRD-K03109492	NSC-663284	-0.41	1.716
BRD-K19687926	Lapatinib	-0.77	BRD-K54256913	Mk-1775	-0.42	1.699
BRD-K68756823	FR-180204	0.33	BRD-K67844266	Pevonedistat	0.09	1.698
BRD-K92980438	BRD-K92980438	-0.64	BRD-K19687926	Lapatinib	-0.77	1.678
BRD-K64881305	Ispinesib	-0.55	BRD-K02113016	Olaparib	0.69	1.489
BRD-K93023739	IKK-inhibitor-X	0.58	BRD-K07691486	Roscovitine	-0.33	1.466
BRD-K51662849	ilomastat	0.49	BRD-K68336408	tyrphostin-AG-1478	-0.63	1.292
BRD-K09951645	Dabrafenib	0.86	BRD-K60866521	Idelalisib	0.21	1.179
BRD-K68756823	FR-180204	0.33	BRD-A28746609	Paclitaxel	-0.54	1.163
BRD-K68756823	FR-180204	0.33	BRD-K68174511	Torin-2	-0.71	1.154
BRD-K59456551	Methotrexate	0.93	BRD-K12184916	Nvp-Bez235	-0.26	1.136
BRD-K62810658	PD-98059	0.6	BRD-K68174511	Torin-2	-0.71	0.93
BRD-K04548931	Epirubicin	-0.31	BRD-K68756823	FR-180204	0.33	0.905
BRD-K60230970	MG-132	-0.41	BRD-K02113016	Olaparib	0.69	0.898
BRD-K03449891	Foretinib	-0.59	BRD-K15108141	Gemcitabine	0.73	0.891
BRD-K19687926	Lapatinib	-0.77	BRD-K35960502	Niclosamide	-0.22	0.756
BRD-K12184916	Nvp-Bez235	-0.26	BRD-K62810658	PD-98059	0.6	0.753
BRD-K81528515	Nilotinib	-0.16	BRD-K67844266	Pevonedistat	0.09	0.749
BRD-K17743125	Belinostat	0.19	BRD-K36740062	GSK-1070916	-0.6	0.749
BRD-K59456551	Methotrexate	0.93	BRD-K12343256	Trametinib	0.69	0.734
BRD-K15108141	Gemcitabine	0.73	BRD-K87947369	Tozasertib	-0.56	0.675
BRD-K64052750	Gefitinib	-0.44	BRD-K59456551	Methotrexate	0.93	0.448
BRD-K66175015	Afatinib	-0.77	BRD-K77987382	Mebendazole	-0.09	0.429
BRD-K88560311	Rucaparib	-0.49	BRD-K81418486	Vorinostat	0.03	0.352
BRD-K81528515	Nilotinib	-0.16	BRD-K81418486	Vorinostat	0.03	0.349
BRD-K88510285	Bortezomib	-0.49	BRD-K77987382	Mebendazole	-0.09	0.298
BRD-K93023739	IKK-inhibitor-X	0.58	BRD-K23984367	Sorafenib	-0.94	0.184
BRD-K24844714	fluorouracil	0.51	BRD-K92723993	Imatinib	-0.53	0.066
BRD-K99964838	Bosutinib	0.11	BRD-K81418486	Vorinostat	0.03	0.056
BRD-K04548931	Epirubicin	-0.31	BRD-K35960502	Niclosamide	-0.22	-0.021
BRD-K66175015	Afatinib	-0.77	BRD-K55696337	Topotecan	-0.37	-0.254
BRD-K60230970	MG-132	-0.41	BRD-K81528515	Nilotinib	-0.16	-0.275
BRD-K92980438	BRD-K92980438	-0.64	BRD-K68336408	tyrphostin-AG-1478	-0.63	-0.399
BRD-K08547377	Irinotecan	0.55	BRD-K60230970	MG-132	-0.41	-0.505
BRD-K15108141	Gemcitabine	0.73	BRD-K60866521	Idelalisib	0.21	-0.561
BRD-A91699651	Chloroquine	-0.53	BRD-K88560311	Rucaparib	-0.49	-0.596
BRD-K92093830	Doxorubicin	-0.51	BRD-K72703948	ZM-447439	-0.55	-0.603
BRD-K36740062	GSK-1070916	-0.6	BRD-K03109492	NSC-663284	-0.41	-0.614
BRD-K92980438	BRD-K92980438	-0.64	BRD-K09951645	Dabrafenib	0.86	-0.765
BRD-K67844266	Pevonedistat	0.09	BRD-K03109492	NSC-663284	-0.41	-0.802
BRD-K78431006	Crizotinib	-0.53	BRD-K92723993	Imatinib	-0.53	-0.913
BRD-K99964838	Bosutinib	0.11	BRD-K50836978	Purvalanol-A	-0.62	-0.922
BRD-K60369935	Ribavirin	0.59	BRD-K56343971	Vemurafenib	-0.66	-0.992
BRD-K24844714	fluorouracil	0.51	BRD-K64052750	Gefitinib	-0.44	-1.003
BRD-K32744045	Disulfiram	-0.51	BRD-K68756823	FR-180204	0.33	-1.135
BRD-K09951645	Dabrafenib	0.86	BRD-K03449891	Foretinib	-0.59	-1.213
BRD-K50836978	Purvalanol-A	-0.62	BRD-K72703948	ZM-447439	-0.55	-1.222
BRD-K99964838	Bosutinib	0.11	BRD-K60369935	Ribavirin	0.59	-1.252
BRD-K11267252	Alectinib	0	BRD-K03109492	NSC-663284	-0.41	-1.319
BRD-K24844714	fluorouracil	0.51	BRD-K12184916	Nvp-Bez235	-0.26	-1.344
BRD-K17743125	Belinostat	0.19	BRD-K05104363	PD-184352	0.04	-1.37
BRD-K78431006	Crizotinib	-0.53	BRD-K92093830	Doxorubicin	-0.51	-1.377
BRD-A91699651	Chloroquine	-0.53	BRD-K64881305	Ispinesib	-0.55	-1.402
BRD-K92980438	BRD-K92980438	-0.64	BRD-K35960502	Niclosamide	-0.22	-1.416
BRD-K92428232	GSK-461364	0.45	BRD-K50836978	Purvalanol-A	-0.62	-1.47
BRD-K15108141	Gemcitabine	0.73	BRD-K56343971	Vemurafenib	-0.66	-1.498
BRD-K88510285	Bortezomib	-0.49	BRD-K02113016	Olaparib	0.69	-1.554
BRD-K92428232	GSK-461364	0.45	BRD-K57080016	Selumetinib	0.85	-1.576
BRD-K15108141	Gemcitabine	0.73	BRD-K16730910	Regorafenib	0.85	-1.592
BRD-A18419789	Etoposide	0.12	BRD-K72703948	ZM-447439	-0.55	-1.609
BRD-K92093830	Doxorubicin	-0.51	BRD-K62810658	PD-98059	0.6	-1.642
BRD-K92980438	BRD-K92980438	-0.64	BRD-K60230970	MG-132	-0.41	-1.67
BRD-A18419789	Etoposide	0.12	BRD-K23984367	Sorafenib	-0.94	-1.762
BRD-K07691486	Roscovitine	-0.33	BRD-K80431395	Triciribine	-0.23	-1.775
BRD-K81528515	Nilotinib	-0.16	BRD-K87947369	Tozasertib	-0.56	-1.848
BRD-K35960502	Niclosamide	-0.22	BRD-K55696337	Topotecan	-0.37	-1.891
BRD-K32744045	Disulfiram	-0.51	BRD-K50836978	Purvalanol-A	-0.62	-1.973
BRD-K03449891	Foretinib	-0.59	BRD-K60230970	MG-132	-0.41	-2.038
BRD-K66175015	Afatinib	-0.77	BRD-K05104363	PD-184352	0.04	-2.149
BRD-K81528515	Nilotinib	-0.16	BRD-K88560311	Rucaparib	-0.49	-2.162
BRD-K60230970	MG-132	-0.41	BRD-K12184916	Nvp-Bez235	-0.26	-2.212
BRD-K56343971	Vemurafenib	-0.66	BRD-K03109492	NSC-663284	-0.41	-2.241
BRD-K62810658	PD-98059	0.6	BRD-K72703948	ZM-447439	-0.55	-2.266
BRD-K08547377	Irinotecan	0.55	BRD-K54256913	Mk-1775	-0.42	-2.35
BRD-K99964838	Bosutinib	0.11	BRD-K60230970	MG-132	-0.41	-2.394
BRD-K12184916	Nvp-Bez235	-0.26	BRD-A62025033	Temsirolimus	-0.66	-2.405
BRD-K36740062	GSK-1070916	-0.6	BRD-K72703948	ZM-447439	-0.55	-2.458
BRD-K77987382	Mebendazole	-0.09	BRD-K60230970	MG-132	-0.41	-2.479
BRD-K64881305	Ispinesib	-0.55	BRD-K57080016	Selumetinib	0.85	-2.487
BRD-K11267252	Alectinib	0	BRD-K57080016	Selumetinib	0.85	-2.523
BRD-K03449891	Foretinib	-0.59	BRD-K64052750	Gefitinib	-0.44	-2.58
BRD-K92428232	GSK-461364	0.45	BRD-K87947369	Tozasertib	-0.56	-2.706
BRD-K36740062	GSK-1070916	-0.6	BRD-K93023739	IKK-inhibitor-X	0.58	-2.752
BRD-K24844714	fluorouracil	0.51	BRD-K68174511	Torin-2	-0.71	-2.898
BRD-K36740062	GSK-1070916	-0.6	BRD-K88560311	Rucaparib	-0.49	-2.912
BRD-K55696337	Topotecan	-0.37	BRD-K72703948	ZM-447439	-0.55	-2.92
BRD-K64881305	Ispinesib	-0.55	BRD-A62025033	Temsirolimus	-0.66	-2.933
BRD-K17743125	Belinostat	0.19	BRD-K32744045	Disulfiram	-0.51	-2.96
BRD-K93023739	IKK-inhibitor-X	0.58	BRD-K56343971	Vemurafenib	-0.66	-2.976
BRD-K60866521	Idelalisib	0.21	BRD-K81418486	Vorinostat	0.03	-3.013
BRD-A91699651	Chloroquine	-0.53	BRD-K59456551	Methotrexate	0.93	-3.106
BRD-K08547377	Irinotecan	0.55	BRD-K03109492	NSC-663284	-0.41	-3.108
BRD-K11267252	Alectinib	0	BRD-K67844266	Pevonedistat	0.09	-3.129
BRD-K09951645	Dabrafenib	0.86	BRD-K72703948	ZM-447439	-0.55	-3.208
BRD-K68756823	FR-180204	0.33	BRD-K55696337	Topotecan	-0.37	-3.394
BRD-K03449891	Foretinib	-0.59	BRD-K12184916	Nvp-Bez235	-0.26	-3.46
BRD-K04548931	Epirubicin	-0.31	BRD-K72703948	ZM-447439	-0.55	-3.552
BRD-K93023739	IKK-inhibitor-X	0.58	BRD-K08547377	Irinotecan	0.55	-3.632
BRD-A18419789	Etoposide	0.12	BRD-K07691486	Roscovitine	-0.33	-3.667
BRD-K60230970	MG-132	-0.41	BRD-K67844266	Pevonedistat	0.09	-3.71
BRD-K99964838	Bosutinib	0.11	BRD-K03109492	NSC-663284	-0.41	-3.73
BRD-K64881305	Ispinesib	-0.55	BRD-K54256913	Mk-1775	-0.42	-3.731
BRD-K36740062	GSK-1070916	-0.6	BRD-K77987382	Mebendazole	-0.09	-3.82
BRD-A62025033	Temsirolimus	-0.66	BRD-K12343256	Trametinib	0.69	-3.909
BRD-K68756823	FR-180204	0.33	BRD-K88560311	Rucaparib	-0.49	-4.045
BRD-K67844266	Pevonedistat	0.09	BRD-K07691486	Roscovitine	-0.33	-4.118
BRD-K24844714	fluorouracil	0.51	BRD-K93023739	IKK-inhibitor-X	0.58	-4.13
BRD-K78431006	Crizotinib	-0.53	BRD-K68756823	FR-180204	0.33	-4.229
BRD-K55696337	Topotecan	-0.37	BRD-K87947369	Tozasertib	-0.56	-4.263
BRD-K17743125	Belinostat	0.19	BRD-K81418486	Vorinostat	0.03	-4.272
BRD-K99964838	Bosutinib	0.11	BRD-K50836978	Purvalanol-A	-0.62	-4.287
BRD-K99964838	Bosutinib	0.11	BRD-K59456551	Methotrexate	0.93	-4.366
BRD-K99964838	Bosutinib	0.11	BRD-K03109492	NSC-663284	-0.41	-4.423
BRD-K99964838	Bosutinib	0.11	BRD-K02113016	Olaparib	0.69	-4.455
BRD-A28746609	Paclitaxel	-0.54	BRD-K55696337	Topotecan	-0.37	-4.493
BRD-K60866521	Idelalisib	0.21	BRD-A28746609	Paclitaxel	-0.54	-4.543
BRD-K66175015	Afatinib	-0.77	BRD-A28746609	Paclitaxel	-0.54	-4.598
BRD-K60866521	Idelalisib	0.21	BRD-K88560311	Rucaparib	-0.49	-4.618
BRD-K19687926	Lapatinib	-0.77	BRD-K05104363	PD-184352	0.04	-4.675
BRD-K54256913	Mk-1775	-0.42	BRD-K03109492	NSC-663284	-0.41	-4.78
BRD-A18419789	Etoposide	0.12	BRD-K03449891	Foretinib	-0.59	-4.791
BRD-K09951645	Dabrafenib	0.86	BRD-A18419789	Etoposide	0.12	-4.832
BRD-K77987382	Mebendazole	-0.09	BRD-K81418486	Vorinostat	0.03	-4.854
BRD-K68756823	FR-180204	0.33	BRD-K62810658	PD-98059	0.6	-4.961
BRD-K24844714	fluorouracil	0.51	BRD-K54256913	Mk-1775	-0.42	-4.968
BRD-K17743125	Belinostat	0.19	BRD-K36740062	GSK-1070916	-0.6	-6.285
BRD-K92093830	Doxorubicin	-0.51	BRD-K77987382	Mebendazole	-0.09	-8.605
